# Supplementary material for: Reactivity of Autologous Serum IgG to Gut Microbes in Pediatric Ulcerative Colitis
Source: Int J Mol Sci. 2025 Aug 23;26(17):8196. doi: 10.3390/ijms26178196 (PMC12428623; doi:10.3390/ijms26178196)
Supplement: Supplementary file 1 [file ijms-26-08196-s001.zip]

Archive with 3 entries (3 files):
- Figure S1.png
- Figure S2.png
- ijms-3819076-supplementary.xlsx
