# Supplementary material for: Reactivity of Autologous Serum IgG to Gut Microbes in Pediatric Ulcerative Colitis
Source: Int J Mol Sci. 2025 Aug 23;26(17):8196. doi: 10.3390/ijms26178196 (PMC12428623; doi:10.3390/ijms26178196)
Supplement: Supplementary file 1 [file ijms-26-08196-s001.zip › ijms-3819076-supplementary.xlsx]

## Sheet: Table S1
Table S1. Serum samples collected from pediatric UC and non-IBD patients.
Sample ID	Patient ID	Site	Diagnosis	UC activity	Matts score	PUCAI	Serum ID	Patient No.
KT1	N1	A	non-IBD	-	-	-	S1	20
KT2		T			-
KT3		S			-
KT4	N2	A	non-IBD	-	-	-	S2	21
KT5		S			-
KT6		R			-
KT7		F			-
KT8	N3	A	non-IBD	-	-	-	S3	22
KT9		T			-
KT10		S			-
KT11		R			-
KT12		F			-
KT16	N4	A	non-IBD	-	-	-	S4	24
KT17		T			-
KT18		S			-
KT19		R			-
KT20	N5	A	non-IBD	-	-	-	S5	25
KT21		T			-
KT22		S			-
KT23		R			-
KT24		F			-
KT25	N6	A	non-IBD	-	-	-	S6	26
KT26		S			-
KT27		R			-
KT28	N7	A	non-IBD	-	-	-	S7	27
KT29		T			-
KT30		S			-
KT31		R			-
KT32		F			-
KT33	UCR8	A	UC	Remission	1	0	S8	2
KT34		T			2
KT35		S			2
KT36		R			2
KT37		F			-
KT38	UCA9	A	UC	Active	2	10	S9	1
KT39		T			2
KT40		S			3
KT41		R			3
KT42		F			-
KT43	N10	A	non-IBD	-	-	-	S10	28
KT44		S			-
KT45		R			-
KT46		F			-
KT59	UCA12	A	UC	Active	3	85	S12	3
KT60		T			2
KT61		S			2
KT62		R			3
KT63		F			-
KT64	UCR13	A	UC	Remission	1	0	S13	4
KT65		T			1
KT66		S			1
KT67		R			2
KT68		F			-
KT69	UCR14	A	UC	Remission	1	0	S14	5
KT70		T			1
KT71		S			1
KT72		R			2
KT73	N15	A	non-IBD	-	-	-	S15	30
KT74		S			-
KT75		R			-
KT76		F			-
KT89	UCR18	A	UC	Remission	1	0	S18	6
KT90		T			1
KT91		S			1
KT92		R			1
KT93		F			-
KT98	N20	A	non-IBD	-	-	-	S20	32
KT99		T			-
KT100		S			-
KT101		R			-
KT102		F			-
KT103	N21	A	non-IBD	-	-	-	S21	33
KT104		T			-
KT105		F			-
KT109	UCR22	A	UC	Remission	1	5	S22	8
KT110		T			1
KT111		S			2
KT112		R			2
KT113	N23	A	non-IBD	-	-	-	S23	34
KT114		T			-
KT115		S			-
KT116		R			-
KT117	UCA24	A	UC	Active	1	20	S24	9
KT118		T			2
KT119		S			2
KT120		R			2
KT121		F			-
KT122	UCR25	A	UC	Remission	2	10	S25	11
KT123		T			2
KT124		S			1
KT125		R			1
KT126		F			-
KT127	UCA26	A	UC	Active	3	40	S26	10
KT128		T			3
KT129		S			2
KT130		R			1
KT131		F			-
KT132	UCA27	A	UC	Active	2	40	S27	12
KT133		T			2
KT134		S			3
KT135		R			2
KT136		F			-
KT137	UCA28	A	UC	Active	2	30	S28	13
KT138		S			2
KT139		R			2
KT140		F			-
KT141	N29	A	non-IBD	-	-	-	S29	35
KT142		T			-
KT143		S			-
KT144		R			-
KT145	UCA30	A	UC	Active	2	85	S30	15
KT146		T			2
KT147		S			3
KT148		R			3
KT149		F			-
KT150	UCR31	A	UC	Remission	2	10	S31	14
KT151		T			2
KT152		S			2
KT153		R			2
KT154		F			-
KT155	N32	A	non-IBD	-	-	-	S32	36
KT156		T			-
KT157		S			-
KT158		R			-
KT159	N33	A	non-IBD	-	-	-	S33	37
KT160		T			-
KT161		S			-
KT162		R			-
KT163		F			-
KT164	UCR34	A	UC	Remission	1	0	S34	16
KT165		T			1
KT166		S			1
KT167		R			1
KT168		F			-
KT173	UCA35	A	UC	Active	3	55	S35	17
KT174		T			3
KT175		S			3
KT176	UCA36	T	UC	Active	1	65	S36	19
KT177		S			3
KT178		R			3
KT179	UCR37	A	UC	Remission	1	10	S37	18
KT180		T			3
KT181		S			3
KT182		R			2
KT183		F			-

## Sheet: Table S2
Table S2. Correspondence of the samples collected from the same pediatric UCpatients.
Pair ID	Patient ID	Serun ID	Disease activity	Clinical trend
1	UCA9	S9	Active	Improved
	UCR8	S8	Remission	Improved
2	UCA12	S12	Active	Exacerbated
	UCR13	S13	Remission	Improved
3	UCA26	S26	Active	Exacerbated
	UCR25	S25	Remission	Exacerbated
4	UCA30	S30	Active	Improved
	UCR31	S31	Remission	Exacerbated
5	UCA36	S36	Active	Improved
	UCR37	S37	Remission	Exacerbated

## Sheet: Table S3
Table S3. Stocked fecal Isolates from pediatric UC patients.
Strain ID	Species	Disease activity	Sources
K1	Enterococcus faecalis	Active	Stock
TF10	Escherichia coli	Active	Stock
KK19	Escherichia coli	Remission	This study (UCR8)
KT20	Escherichia coli	Active	This study (UCA26)
TF1	Klebsiella pneumoniae	Active	Stock
MH2	Proteus mirabilis	Remission	Stock
OY1	Lactiplantibacillus plantarum	Active	Stock
OY7	Lacticaseibacillus paracasei	Active	Stock
KT1	Lacticaseibacillus paracasei	Active	This study (UCA9)
KK2	Lacticaseibacillus paracasei	Remission	This study (UCR25)
OY5	Ligilactobacillus salivarius	Active	Stock
